# Supplementary material for: Synaptotagmin-7–mediated activation of spontaneous NMDAR currents is disrupted in bipolar disorder susceptibility variants
Source: PLoS Biol. 2021 Jul 6;19(7):e3001323. doi: 10.1371/journal.pbio.3001323 (PMC8284830; doi:10.1371/journal.pbio.3001323)
Supplement: S1 Data — Excel spreadsheet containing in separate sheets the numerical data underlying Figs 1–4 and S1–S8, respectively. (XLSX) [file pbio.3001323.s011.xlsx]

## Sheet: 1A
		Syt1		Syt7		Doc2a		Doc2b
	Scramble	KD	Scramble	KD	Scramble	KD	Scramble	KD
	1	0.1219	1	0.0504	1	0.1893	1	0.0557
	1	0.0137	1	0.0416	1	0.0962	1	0.0609
	1	0.02	1	0.0778	1	0.2884	1	0.1777

## Sheet: 1C.
frequency	WT	tKD	qKD			amplitude	WT	tKD	qKD
	0.219	3.62	1.583				8.057	10.949	7.372
	1.545	3.236	0.841				9.127	11.675	7.935
	2.417	5.825	0.694				8.522	10.696	9.184
	0.938	5.318	1.902				7.235	10.756	12.95
	1.62	9.105	2.047				14.422	12.351	11.315
	2.012	4.131	2.772				8.018	7.759	11.772
	3.418	4.31	2.514				10.367	8.479	11.174
	1.21	12.099	0.555				7.281	18.826	14.092
	1.189	7.22	1.526				8.156	13.644	5.825
	0.574	4.339	1.826				7.92	10.121	9.599
	0.546	3.39	1.652				6.539	6.657	6.443
			2.906						19.009
			2.111						11.127

## Sheet: 1E.
	WT				KO
	Ca2+	Sr2+			Ca2+	Sr2+
	1.107	1.675			3.004	1.273
	2.295	3.627			1.045	0.696
	2.306	2.072			1.891	1.303
	0.986	0.867			0.552	1.148
	0.287	0.708			4.382	1.174
	2.693	3.939			5.751	1.777
	7.788	9.118			1.056	2.173
	1.092	4.36			0.815	0.357
	0.552	3.224			2.599	0.965
	1.11	7.214			1.436	1.354
	2.93	5.455			1.084	1.247
	0.144	0.8			1.419	0.871
	0.161	0.507			1.821	1.646
					3.748	0.479

## Sheet: 1F.
	WT				KO
	Ca2+	Sr2+			Ca2+	Sr2+
	14.576	14.28			16.488	18.889
	16.382	18.131			15.198	13.765
	17.418	12.928			15.304	14.025
	18.594	12.121			13.979	21
	11.28	13.943			18.143	15.331
	13.847	21.915			16.079	16.427
	21.118	16.899			14.921	16.427
	16.017	17.455			14.778	12.08
	13.253	24.516			14.109	15.85
	18.605	9.568			14.627	14.133
	12.977	14.114			17.076	18.117
	12.679	13.331			19.156	16.028
	16.432	14.77			12.723	14.856
					15.88	15.306

## Sheet: 1H
	WT				KO
	Ca2+	Sr2+			Ca2+	Sr2+
	1.703	1.406			0.706	0.896
	0.995	1.165			1.903	0.324
	2.958	4.97			0.653	0.332
	1.272	3.507			2.368	0.321
	2.47	2.655			1.285	0.42
	1.849	4.272			4.176	1.832
	0.839	2.15			3.133	1.427
	0.238	0.608			3.175	2.662
	3.044	3.324			0.957	0.491
	0.787	0.575			0.271	0.481
	2.231	2.935			1.587	0.331
	1.493	2.303			0.974	0.365
	1.44	2.793			1.491	0.477
	0.544	0.538			0.861	0.807
	0.997	0.724			3.816	1.497

## Sheet: 1I
	WT				KO
	Ca2+	Sr2+			Ca2+	Sr2+
	13.484	13.647			12.976	15.055
	11.077	14.349			15.235	15.977
	12.035	17.219			12.85	14.513
	20.902	15.303			17.404	15.927
	15.816	14.463			14.991	13.065
	14.4	10.619			16.725	17.984
	16.792	12.562			16.452	15.114
	12.014	10.747			13.944	12.736
	12.738	11.624			15.306	13.504
	13.864	12.227			13.75	14.275
	14.432	13.328			12.525	14.682
	13.656	14.628			13.473	12.207
	13.766	12.829			12.362	14.846
	11.45	10.69			14.959	12.587
	14.212	13.398			16.41	16.834

## Sheet: 1K
	WT-Ca	WT-Sr	KO-Ca	KO-Sr	KO+Syt7-Ca	KO+Syt7-Sr	KO+Syt7-CLM-Ca	KO+Syt7-CLM-Sr
	3.423	3.062	0.123	0.287	2.9	2.88	5.754	2.2
	0.546	1.125	1.766	2.506	1.01	1.553	5.839	0.813
	6.187	1.029	4.34	0.323	0.275	1.79	0.989	0.553
	2.562	4.411	2.594	0.924	1.675	1.535	1.241	0.751
	1.772	2.218	5.17	2.131	1.57	2.737	2.085	1.201
	0.434	1.083	4.927	2.221	0.864	2.781	3.376	0.736
	3.28	1.439	4.471	2.221	1.055	1.653	3.592	2.507
	2.088	0.755	4.665	1.15	2.452	1.419	1.967	2.216
	1.351	2.863	0.805	2.212	0.825	1.206	1.457	0.907
	2.379	6.733	3.115	2.034	1.274	2.792	2.372	0.987
	1.645	4.012	0.954	2.896	2.079	1.634	2.987	2.212
	7.022	7.116	0.383	1.564	1.898	3.926	1.545	1.188
	4.032	3.696	4.913	1.045	2.652	2.407
	2.156	2.638	2.497	0.518	1.361	3.617
	2.078	4.218	5.097	1.637	2.109	2.747
	2.678	3.198	0.613	0.906	2.079	3.443
	0.762	6.85	4.621	1.693	2.718	2.328
	6.602	0.318	0.084	2.266	7.339	8.065
	1.481	4.237		0.351	2.07	5.078
		4.723		1.993	7.587	3.315
		4.538		0.275	1.517	5.094
		1.658			3.334	1.991
		0.911			3.243	3.703
		4.531			4.727	6.223
		3.169			7.848	3.501

## Sheet: 1M
WT
0Ca	0.2Ca	0.5Ca	1Ca	2Ca	5Ca	10Ca
0.101142	0.0914243	0.0874579	0.139715	0.272587	0.419342	0.720189
0.106397	0.121073	0.457518	0.497082	0.145763	0.0672296	0.127518
0.0815084	0.0527524	0.227073	0.952121	0.914143	0.27814	0.456923
0.111752	0.130691	0.122461	0.0462079	0.21091	0.0860697	0.390586
0.101638	0.0707001	0.294105	0.121073	0.197425	0.58335	0.386322
0.0606851	0.0506701	0.383744	0.114925	0.720288	0.277248	0.285081
0.0820042	0.0609826	0.0935066	1.07627	0.462972	0.655637	0.909186
0.244129	0.179477	0.403377	1.09174	0.19098	0.379877	0.932785
0.200102	0.126031	0.374026	0.775024	1.18088	0.36768	0.563023
0.163215	0.396734	0.376803	0.0405559	0.939231	0.264258	0.354492
0.592275	0.196632	0.414086	0.0473978	0.720883	0.757473	0.541307
0.0665354	0.418251	0.387214	0.134657	0.209522	1.0376	0.429456
0.233717	0.19564	0.371448	0.18146	0.120874	0.497479	0.326827
0.00991586	0.982662	0.346361	0.307193	1.6505	1.81163	0.862581
0.0602885		1.23433	1.16373	3.90913	1.57603	1.44653
0.759654		1.17364	2.53539	0.849393	1.72933	4.23784
0.208332		1.35074	2.89732	4.11538	1.63542	1.84961
0.172933		1.23195	0.989702	0.667833	3.26876	1.26031
		1.59665	2.49007	1.15708	1.69462	1.77504
		1.51207	2.00082	0.753705	1.81916	2.1444
		0.31235	0.983059		1.68897
KO
0Ca	0.2Ca	0.5Ca	1Ca	2Ca	5Ca	10Ca
0.0618934	0.0314045	0.519502	0.0570408	0.967771	1.89361	0.797565
0.417414	0.172954	0.310566	0.9436	0.273302	0.137429	1.8178
0.355613	0.0748947	0.0805713	0.185863	0.43774	0.713331	1.4935
0.0686687	0.136422	0.106482	0.163065	0.348929	0.128456	0.802326
0.111426	0.195019	0.0542025	1.04331	0.48178	0.926021	0.479033
0.0350668	0.468962	0.0776415	0.279711	2.00879	0.77495	0.788226
0.0616188	0.0689434	0.17332	0.297931	0.93536	1.7093	0.319539
0.155558	0.0153818	0.255631	0.0986999	0.924464	0.184215	0.368797
0.0838674	0.0757187	0.132576	0.177806	0.898279	0.756821	1.7071
0.0610694	0.0273759	0.0624428	0.365684	0.559147	0.173137	1.73302
0.041659	0.043124	0.242263	0.841055	0.532595	0.627449	0.467314
0.143179	0.0505402	0.276048	0.768083	0.385094	0.575627	0.534334
0.136605	0.0716902	0.342428	0.245559	1.01904	0.947995	1.45898
0.0727889	0.149606	0.437099	0.215528	0.354422	2.53855	1.27486
0.509522	0.0443142	0.520418	0.171763	1.62763	0.738052	0.175609
0.0960447	0.216535	0.348288	0.732558	1.84563	0.416224	0.36019
0.202344	0.398828	0.247665	0.639626	0.657389	0.835012	0.503571
0.176524	0.511628	0.667735	0.136697	0.311665	1.15556	1.95358
0.52994	0.883904	0.700879	1.59247	0.930324	1.4122	1.29802
0.223677	0.314778		0.326314	0.725691	1.64823	1.73137
0.72267			0.861106	0.369438	1.23769	1.2429
			0.518953		0.801685	0.692364

## Sheet: 2B.
	WT-ctrl	WT-ro25	WT-ap5	KO-ctrl	KO-ro25	KO-ap5
	1.389	3.006	1.973	3.164	4.963	2.889
	2.216	2.24	2.758	3.09	1.897	3.353
	1.835	1.531	3.157	2.334	2.156	2.318
	7.822	1.753	2.5	4.076	3.176	1.221
	5.783	2.764	4.112	5.126	2.838	3.889
	5.54	2.933	4.453	3.626	1.675	1.748
	2.758	2.593	1.475	5.146	1.974	4.824
	6.103	3.181	2.445	2.607	1.84
	0.985	4.945		1.55	5.604
	2.287	1.468		3.062	2.434
	3.917	3.157		1.569	4.258
	1.109	2.844		2.575
	2.076	2.899		3.048
	1.636	2.127		4.009
		2.817
		1.963
		3.929
		2.919

## Sheet: 2C.
	WT-ctrl	WT-ro25	WT-ap5	KO-ctrl	KO-ro25	KO-ap5
	11.771	25.068	15.513	18.091	23.425	15.493
	14.181	17.891	11.902	19.293	15.967	19.613
	13.777	17.687	14.582	16.095	17.778	14.42
	11.971	16.585	13.354	15.69	16.542	19.766
	24.755	16.933	21.729	25.3	17.507	14.361
	21.097	19.465	13.237	25.447	14.869	14.038
	23.327	15.432	20.665	25.359	15.701	17.721
	23.921	20.988	7.222	23.623	21.172
	11.054	22.078		22.981	25.063
	16.584	8.901		18.126	16.751
	15.741	16.961		15.828	21.566
	11.177	16.276		15.227
	14.295	16.881		14.901
	24.414	13.935		14.484
		17.034
		13.952
		16.502
		25.122

[truncated: 40 more sheets: 2E., 2F., 3A., 3E., 3E.., 3F., 3H., 3I, 4B., 4C., 4E., 4F., 4H., 4I., S1B., S2B., S2B.., S2D., S2D.., S3B. …]
